# Supplementary material for: Synthesis of Porous Polymers by Nucleophilic Substitution Reaction of Polyamines and Monochlorotriazinyl-β-Cyclodextrin and Application to Dye Adsorption
Source: Materials (Basel). 2025 Jun 1;18(11):2588. doi: 10.3390/ma18112588 (PMC12155709; doi:10.3390/ma18112588)
Supplement: Supplementary file 1 [file materials-18-02588-s001.zip]

Archive with 1 entries (1 files):
- materials-3626871-supplementary.pdf
